# Supplementary material for: Synthesis, Characterization and Toxicity Evaluation of Some New Heterocyclic Compounds from Oxazole and 1,2,4-Triazine Classes
Source: Molecules. 2026 May 9;31(10):1580. doi: 10.3390/molecules31101580 (PMC13210031; doi:10.3390/molecules31101580)
Supplement: Supplementary file 1 [file molecules-31-01580-s001.zip]

Archive with 1 entries (1 files):
- molecules-4262149-supplementary.pdf
